# Supplementary material for: Characterization of Temozolomide Resistance Using a Novel Acquired Resistance Model in Glioblastoma Cell Lines
Source: Cancers (Basel). 2022 Apr 28;14(9):2211. doi: 10.3390/cancers14092211 (PMC9101568; doi:10.3390/cancers14092211)
Supplement: Supplementary file 1 [file cancers-14-02211-s001.zip]

Archive with 1 entries (1 files):
- cancers-1650450-supplementary.pdf
